# Supplementary material for: catena-Poly[[[4,6-bis­(2-pyrid­yl)-1,3,5-triazin-2-olato]copper(II)]-μ-chlorido]
Source: Acta Crystallogr Sect E Struct Rep Online. 2011 May 11;67(Pt 6):m739. doi: 10.1107/S1600536811016989 (PMC3120550; doi:10.1107/S1600536811016989)
Supplement: Supplementary file 2 [file e-67-0m739-Isup2.hkl]

# 
# h,k,l, Fc-squared, Fo-squared, sigma(Fo-squared) and status flag 
# 
data_I
_shelx_title ' 1 in P2(1)/m' 
_shelx_refln_list_code          4 
_shelx_F_calc_maximum      223.39 
_exptl_crystal_F_000       350.00 
_reflns_d_resolution_high  0.8409 
 
loop_ 
 _symmetry_equiv_pos_as_xyz 
 'x, y, z' 
 '-x, y+1/2, -z' 
 '-x, -y, -z' 
 'x, -y-1/2, z' 
 
_cell_length_a     3.7687 
_cell_length_b    13.6985 
_cell_length_c    11.8523 
_cell_angle_alpha  90.000 
_cell_angle_beta   92.851 
_cell_angle_gamma  90.000 
 
_shelx_F_squared_multiplier     1.000 
 
loop_ 
 _refln_index_h 
 _refln_index_k 
 _refln_index_l 
 _refln_F_squared_calc 
 _refln_F_squared_meas 
 _refln_F_squared_sigma 
 _refln_observed_status 
   1   0   0     7756.41     8653.74    245.08 o 
   2   0   0     1442.64     1611.12     55.08 o 
   3   0   0      683.88      667.46     32.42 o 
   4   0   0      265.23      249.19     23.45 o 
   1   1   0        2.78        2.96      1.83 o 
   2   1   0      883.09      925.33     19.72 o 
   3   1   0      589.26      616.06     25.40 o 
   4   1   0       32.95       32.78      8.51 o 
   1   2   0     1857.89     2214.76     38.59 o 
   2   2   0      764.34      780.18     21.52 o 
   3   2   0      145.39      157.63     11.13 o 
   4   2   0        1.89        9.76      7.57 o 
   1   3   0      479.25      469.06      9.16 o 
   2   3   0      470.53      456.82     12.27 o 
   3   3   0      444.54      415.70     37.91 o 
   4   3   0       16.25       17.31      7.75 o 
   0   4   0     5569.08     5777.09     95.11 o 
   1   4   0       69.74       81.42      3.49 o 
   2   4   0      415.31      393.46     11.37 o 
   3   4   0      943.03      895.45     28.29 o 
   4   4   0       70.26       50.97     14.15 o 
   1   5   0     2372.53     2526.72     38.47 o 
   2   5   0      312.45      306.10     13.57 o 
   3   5   0      160.78      159.88     11.75 o 
   4   5   0        2.13       -3.50      9.13 o 
   0   6   0     7662.31     8216.81    135.35 o 
   1   6   0     1108.15     1222.18     20.69 o 
   2   6   0     2594.81     2659.81     49.62 o 
   3   6   0      101.26       96.24     11.53 o 
   1   7   0      578.92      566.45     11.71 o 
   2   7   0      262.00      227.54     15.06 o 
   3   7   0      372.81      409.14     27.74 o 
   4   7   0       53.04       64.16     17.20 o 
   0   8   0     3177.05     3326.76     58.59 o 
   1   8   0       15.40       13.32      2.48 o 
   2   8   0      543.52      509.13     15.05 o 
   3   8   0      197.25      163.22     19.62 o 
   1   9   0      692.75      696.09     15.26 o 
   2   9   0      874.57      900.01     22.33 o 
   3   9   0      326.45      360.54     28.41 o 
   0  10   0     2465.45     2556.67     47.67 o 
   1  10   0       38.31       36.11      6.80 o 
   2  10   0       36.79       39.85      7.29 o 
   3  10   0      241.88      239.04     24.64 o 
   1  11   0      102.33       90.58      6.88 o 
   2  11   0        3.15        2.75      4.67 o 
   3  11   0       15.84        9.19     10.15 o 
   0  12   0     3500.01     3572.54     81.82 o 
   1  12   0      219.93      220.28     14.73 o 
   2  12   0      303.15      287.44     13.63 o 
   3  12   0       57.16       56.20     18.58 o 
   1  13   0      186.41      201.56     14.19 o 
   2  13   0      416.52      406.43     16.20 o 
   0  14   0     1114.87     1078.44     52.71 o 
   1  14   0       33.83       45.09      9.31 o 
   2  14   0       89.63       94.75     13.36 o 
   1  15   0       55.49       90.98     23.17 o 
  -4   0   1       83.74       83.72     16.80 o 
  -3   0   1        5.66       12.57      7.89 o 
  -2   0   1     2398.36     2637.89     84.34 o 
  -1   0   1      794.92      830.62     28.92 o 
   1   0   1        2.96       -3.38      3.61 o 
   2   0   1       49.67       34.00      7.39 o 
   3   0   1     1058.09     1110.20     45.16 o 
   4   0   1        1.21       -0.23      9.25 o 
  -4   1   1      161.90      151.89     13.93 o 
  -3   1   1      755.71      805.83     26.47 o 
  -2   1   1        8.09       10.33      2.56 o 
  -1   1   1       26.30       28.84      2.57 o 
   0   1   1     6703.56     7260.92    144.54 o 
   1   1   1     8546.11     9947.19    198.13 o 
   2   1   1      264.09      263.08     11.02 o 
   3   1   1        5.77        5.49      4.96 o 
   4   1   1      100.09      110.10     14.71 o 
  -4   2   1      181.65      169.15     14.38 o 
  -3   2   1       70.72       76.25      8.83 o 
  -2   2   1     2131.85     2320.49     42.61 o 
  -1   2   1      207.89      186.24      6.96 o 
   0   2   1       15.65       17.76      1.68 o 
   1   2   1        5.45        6.18      3.68 o 
   2   2   1        8.54        8.39      2.66 o 
   3   2   1      830.36      883.28     25.26 o 
   4   2   1       34.74       37.28      9.14 o 
  -4   3   1       39.50       33.25      8.95 o 
  -3   3   1      491.75      458.13     23.34 o 
  -2   3   1       14.39       12.13      3.37 o 
  -1   3   1      511.82      536.81     14.29 o 
   0   3   1     2334.10     2431.13     32.01 o 
   1   3   1     2573.34     2724.92     47.23 o 
   2   3   1      441.66      417.12     11.53 o 
   3   3   1       19.32       14.22      4.52 o 
   4   3   1       65.03       58.52     14.38 o 
  -4   4   1       17.75       15.55      8.14 o 
  -3   4   1        1.17        1.45      5.20 o 
  -2   4   1      718.96      697.16     16.67 o 
  -1   4   1      272.03      260.60      6.56 o 
   0   4   1     1502.95     1613.63     22.35 o 
   1   4   1      409.69      424.35     11.86 o 
   2   4   1      158.85      167.31      7.17 o 
   3   4   1      371.82      361.03     15.79 o 
   4   4   1        0.75       -0.28     10.09 o 
  -4   5   1       38.07       31.93      9.46 o 
  -3   5   1      384.62      375.20     17.27 o 
  -2   5   1       19.66       19.36      3.02 o 
  -1   5   1      963.27     1004.53     17.58 o 
   0   5   1     1003.72      917.65     12.65 o 
   1   5   1      882.18      830.73     17.58 o 
   2   5   1      639.19      618.65     15.55 o 
   3   5   1       27.36       29.54      5.32 o 
   4   5   1       62.33       63.20     16.41 o 
  -4   6   1        0.26        2.42      9.47 o 
  -3   6   1       16.12       12.55      6.05 o 
  -2   6   1     1145.20     1067.10     20.17 o 
  -1   6   1     1258.19     1328.78     29.35 o 
   0   6   1     2681.41     2831.24     34.71 o 
   1   6   1      690.32      742.46     12.31 o 
   2   6   1      591.14      561.81     23.15 o 
   3   6   1      555.30      602.20     22.26 o 
   4   6   1        7.93       21.31     11.56 o 
  -3   7   1      443.76      441.25     19.23 o 
  -2   7   1        7.60       11.83      3.12 o 
  -1   7   1     1230.54     1357.77     20.99 o 
   0   7   1     1597.83     1727.29     22.82 o 
   1   7   1     1341.33     1348.10     23.54 o 
   2   7   1      813.13      781.10     22.51 o 
   3   7   1       94.48       92.63      9.92 o 
   4   7   1       50.32       52.66     16.12 o 
  -3   8   1       36.07       34.30      8.22 o 
  -2   8   1      789.71      753.82     21.54 o 
  -1   8   1      228.38      223.32      6.52 o 
   0   8   1      422.95      401.16      8.54 o 
   1   8   1      124.07      114.89      5.49 o 
   2   8   1       61.42       48.57      7.16 o 
   3   8   1      364.95      363.42     37.18 o 
  -3   9   1      209.16      202.91     22.44 o 
  -2   9   1        1.51        2.15      4.52 o 
  -1   9   1       72.60       69.64      4.37 o 
   0   9   1     1040.37     1052.89     15.87 o 
   1   9   1     1270.83     1298.75     23.89 o 
   2   9   1      137.78      147.76      9.08 o 
   3   9   1        4.60        7.30      6.13 o 
  -3  10   1        2.25        4.17      9.70 o 
  -2  10   1      766.45      799.79     21.36 o 
  -1  10   1      321.90      333.24     13.18 o 
   0  10   1      158.31      154.68      7.52 o 
   1  10   1       35.69       38.73      4.25 o 
   2  10   1       54.68       65.58      7.33 o 
   3  10   1      434.96      446.14     17.27 o 
  -3  11   1      196.18      204.94     23.79 o 
  -2  11   1        0.14        0.24      5.37 o 
  -1  11   1        1.66       -1.66      2.99 o 
   0  11   1      619.47      611.12     13.03 o 
   1  11   1      867.33      917.48     25.12 o 
   2  11   1       33.53       31.50      6.08 o 
   3  11   1        1.65        6.91      6.05 o 
  -3  12   1        0.67        1.52     10.77 o 
  -2  12   1      245.23      257.32     12.41 o 
  -1  12   1        2.22        1.71      4.20 o 
   0  12   1        1.05        0.32      3.45 o 
   1  12   1        0.20        7.58      6.48 o 
   2  12   1       39.39       45.63      7.13 o 
  -2  13   1       20.60       22.18      6.51 o 
  -1  13   1       22.38       25.38      6.35 o 
   0  13   1      653.12      672.96     24.46 o 
   1  13   1      787.21      735.19     26.84 o 
   2  13   1       82.14       99.35      9.72 o 
  -2  14   1      386.06      382.20     20.87 o 
  -1  14   1      158.77      170.30     20.04 o 
   0  14   1      163.37      170.93     16.69 o 
   1  14   1       49.79       50.58      9.25 o 
   2  14   1       52.87       63.03      8.91 o 
  -1  15   1      107.50       80.19     15.08 o 
   0  15   1      366.22      344.56     43.35 o 
   1  15   1      346.85      379.36     20.94 o 
   0  16   1      124.78      154.25     20.13 o 
  -4   0   2      292.64      276.70     25.20 o 
  -3   0   2     1165.11     1285.88     52.71 o 
  -2   0   2     2618.33     3119.55     66.60 o 
  -1   0   2      450.01      493.90     13.89 o 
   0   0   2     3412.03     3683.99    103.68 o 
   1   0   2    49901.99    56365.84   1579.33 o 
   2   0   2     5597.18     6184.25    181.09 o 
   3   0   2      967.66      956.91     40.09 o 
   4   0   2       83.13      116.42     16.86 o 
  -4   1   2       43.88       37.35     22.41 o 
  -3   1   2       12.01       16.28      5.83 o 
  -2   1   2     1587.76     1681.63     31.82 o 
  -1   1   2      862.53      850.02     12.82 o 
   0   1   2     1683.00     1826.16     37.49 o 
   1   1   2      585.49      658.01     16.30 o 
   2   1   2      263.44      297.34     11.65 o 
   3   1   2      328.69      366.93     17.82 o 
   4   1   2      116.87      124.15     17.36 o 
  -4   2   2      164.66      167.97     17.62 o 
  -3   2   2      133.50      167.67     19.54 o 
  -2   2   2      437.24      395.18     15.14 o 
  -1   2   2      962.31     1048.83     15.26 o 
   0   2   2     1908.69     2104.10     27.55 o 
   1   2   2     1666.14     1715.72     37.15 o 
   2   2   2      125.59      140.10      7.89 o 
   3   2   2      213.45      211.25     17.19 o 
   4   2   2       17.89       27.29     11.44 o 
  -4   3   2       11.14       11.72      9.05 o 
  -3   3   2       17.42       25.47      6.04 o 
  -2   3   2     1233.48     1264.49     22.29 o 
  -1   3   2      187.20      156.27      4.25 o 
   0   3   2     3147.12     3318.87     48.24 o 
   1   3   2       71.60       70.87      4.95 o 
   2   3   2       13.67       11.75      3.28 o 
   3   3   2      301.82      312.46     18.51 o 
   4   3   2       82.34       73.57     15.84 o 
  -4   4   2      210.64      191.35     22.66 o 
  -3   4   2      311.09      299.30     15.43 o 
  -2   4   2     2668.35     2844.21     44.74 o 
  -1   4   2        1.04        0.62      1.57 o 
   0   4   2       96.44      104.00      3.81 o 
   1   4   2     2740.32     2791.07     42.29 o 
   2   4   2       17.35       14.51      3.11 o 
   3   4   2      318.84      331.61     15.45 o 
   4   4   2      164.01      129.84     19.96 o 
  -4   5   2       20.96       17.42      8.95 o 
  -3   5   2       96.60       98.66     14.60 o 
  -2   5   2      528.14      462.86     11.11 o 
  -1   5   2        4.66       11.08      2.03 o 
   0   5   2     5279.35     5416.43     78.32 o 
   1   5   2       44.19       40.30      5.10 o 
   2   5   2      183.91      181.85      7.66 o 
   3   5   2      370.98      375.76     17.73 o 
   4   5   2       21.07       32.47     13.02 o 
  -3   6   2      153.76      149.00     12.17 o 
  -2   6   2      523.48      517.15     12.42 o 
  -1   6   2     2047.43     2337.33     32.98 o 
   0   6   2     1820.45     1978.91     31.82 o 
   1   6   2     4473.27     4749.69     70.33 o 
   2   6   2      543.91      561.25     17.38 o 
   3   6   2     1284.38     1263.51     36.63 o 
   4   6   2        0.49       -4.79     10.37 o 
  -4   7   2       10.81        4.51     11.22 o 
  -3   7   2       23.60       21.57      7.29 o 
  -2   7   2     1286.99     1344.10     28.35 o 
  -1   7   2      138.27      118.03      4.77 o 
   0   7   2     1835.61     1801.89     36.23 o 
   1   7   2        2.04       -0.66      1.89 o 
   2   7   2       15.33       13.10      4.22 o 
   3   7   2      209.11      213.30     13.96 o 
  -3   8   2      141.50      153.45     12.94 o 
  -2   8   2      601.91      644.15     15.01 o 
  -1   8   2      247.96      238.87      6.86 o 
   0   8   2       19.70       19.63      2.42 o 
   1   8   2     1828.86     1775.28     29.99 o 
   2   8   2       43.87       36.80      5.59 o 
   3   8   2      290.81      311.61     17.24 o 
  -3   9   2       42.72       39.44     11.42 o 
  -2   9   2      533.74      526.10     16.19 o 
  -1   9   2      827.87      830.06     36.82 o 
   0   9   2     2289.06     2239.84     69.65 o 
   1   9   2        2.47        2.59      3.39 o 
   2   9   2       17.10       20.64      4.98 o 
   3   9   2      467.05      434.01     31.85 o 
  -3  10   2      180.84      182.95     21.71 o 
  -2  10   2      587.50      621.39     18.64 o 
  -1  10   2        1.06       -0.21      3.00 o 
   0  10   2      161.17      152.37      6.90 o 
   1  10   2     1392.50     1372.85     32.06 o 
   2  10   2       12.56        7.52      4.39 o 
   3  10   2       30.53       29.76      6.98 o 
  -3  11   2        0.08        2.37     11.78 o 
  -2  11   2       85.91       84.09      8.01 o 
  -1  11   2       10.82        5.37      3.52 o 
   0  11   2        3.16        3.96      3.24 o 
   1  11   2      121.04      113.28      8.26 o 
   2  11   2      210.28      214.85     11.76 o 
   3  11   2        3.35        1.90      6.00 o 
  -2  12   2      220.96      189.15     13.93 o 
  -1  12   2      173.82      178.33     12.50 o 
   0  12   2      101.97      110.09     10.24 o 
   1  12   2     2338.93     2412.32     48.84 o 
   2  12   2      332.97      347.10     14.99 o 
  -2  13   2      445.56      467.43     21.57 o 
  -1  13   2      474.75      464.17     13.78 o 
   0  13   2      691.28      641.50     24.08 o 
   1  13   2        0.17       10.79      9.00 o 
   2  13   2        1.51        2.09      5.48 o 
  -2  14   2      194.28      210.23     15.82 o 
  -1  14   2       20.36       19.55      7.39 o 
   0  14   2       10.85        4.93      6.07 o 
   1  14   2      737.17      753.63     28.46 o 
   2  14   2       64.14       79.36      9.65 o 
   0  15   2      188.84      192.04     14.80 o 
   1  15   2        0.13        4.53      7.61 o 
   0  16   2        1.51       -0.82      7.37 o 
  -4   0   3      248.49      217.73     23.68 o 
  -3   0   3       59.18       55.42     11.50 o 
  -2   0   3      125.30      142.64     12.97 o 
  -1   0   3     2563.70     2572.74     54.99 o 
   0   0   3     1277.16     1285.78     28.22 o 
   1   0   3      558.08      499.56     13.37 o 
   2   0   3       17.71       19.45      6.03 o 
  -4   1   3      282.38      263.23     25.26 o 
  -3   1   3      258.91      294.92     15.96 o 
  -2   1   3     3322.30     3453.63     95.24 o 
  -1   1   3      103.78       85.50      2.88 o 
   0   1   3      126.16      122.34      3.75 o 
   1   1   3     1542.27     1662.02     25.52 o 
   2   1   3     3081.76     3277.48     71.01 o 
   3   1   3      351.93      369.21     15.64 o 
   4   1   3        3.82        5.24      9.42 o 
  -4   2   3      223.34      241.39     20.18 o 
  -3   2   3      135.14      119.53     11.10 o 
  -2   2   3       50.76       55.50      3.38 o 
  -1   2   3     3386.82     3581.76     47.17 o 
   0   2   3      414.71      342.90      6.16 o 
   1   2   3      480.23      464.01     12.22 o 
   2   2   3       33.66       42.00      6.26 o 
   3   2   3       38.89       30.90      5.42 o 
   4   2   3      214.59      171.90     19.28 o 
  -4   3   3      152.10      149.08     15.02 o 
  -3   3   3       45.42       50.90      8.26 o 
  -2   3   3     1834.81     1826.28     30.34 o 
  -1   3   3      217.28      210.50      5.89 o 
   0   3   3       33.70       35.05      2.01 o 
   1   3   3      901.79      864.63     13.12 o 
   2   3   3      854.92      833.06     22.72 o 
   3   3   3      242.87      248.62     13.49 o 
  -4   4   3       94.36       77.04     18.83 o 
  -3   4   3        1.66        0.49      6.91 o 
  -2   4   3       15.85       18.17      3.23 o 
  -1   4   3     1037.39     1011.29     23.21 o 
   0   4   3       59.45       37.01      2.57 o 
   1   4   3     1969.42     1956.37     30.52 o 
   2   4   3       46.44       46.03      3.81 o 
   3   4   3        9.15        3.09      5.57 o 
   4   4   3      140.08      159.78     21.14 o 
  -4   5   3      492.44      501.03     34.33 o 
  -3   5   3       91.39       82.27     10.16 o 
  -2   5   3     1221.75     1217.02     22.44 o 
  -1   5   3      262.55      268.45      7.40 o 
   0   5   3      243.17      257.54      7.49 o 
   1   5   3      814.60      752.09     14.98 o 
   2   5   3      292.32      269.65     13.11 o 
   3   5   3      264.51      282.84     20.07 o 
   4   5   3       34.00       41.33     14.88 o 
  -4   6   3      218.09      176.42     15.95 o 
  -3   6   3       64.97       68.55     14.55 o 
  -2   6   3        0.63        1.93      2.72 o 
  -1   6   3     1628.47     1487.75     22.58 o 
   0   6   3      752.90      709.70     13.73 o 
   1   6   3     3110.61     3057.17     46.86 o 
   2   6   3       38.78       46.98      5.78 o 
   3   6   3       88.86      101.17      8.68 o 
   4   6   3      204.68      163.16     22.49 o 
  -3   7   3      459.67      451.26     20.76 o 
  -2   7   3     1667.33     1725.02     30.43 o 
  -1   7   3       84.47       82.08      4.37 o 
   0   7   3      486.10      560.76     12.06 o 
   1   7   3     1132.57     1052.14     37.99 o 
   2   7   3      477.78      473.08     17.43 o 
   3   7   3      345.03      358.89     14.68 o 
  -3   8   3       87.10       74.20     10.86 o 
  -2   8   3       40.43       34.43      4.53 o 
  -1   8   3     1125.72     1034.83     17.96 o 
   0   8   3      219.02      194.72     14.17 o 
   1   8   3      723.08      668.09     17.54 o 
   2   8   3       24.07       19.57      4.95 o 
   3   8   3        0.36        1.19      4.80 o 
  -3   9   3        5.57       10.01      7.66 o 
  -2   9   3      726.85      717.91     16.71 o 
  -1   9   3       35.09       34.08      3.69 o 
   0   9   3        1.97        3.62      2.55 o 
   1   9   3      424.04      388.61     13.06 o 
   2   9   3      576.99      525.34     29.90 o 
   3   9   3      122.34      153.66     12.90 o 
  -3  10   3        0.11        5.69      7.82 o 
  -2  10   3       33.17       24.14      5.35 o 
  -1  10   3      731.17      747.18     18.97 o 
   0  10   3      446.34      457.19     25.71 o 
   1  10   3      374.40      359.27     22.01 o 
   2  10   3        8.80        8.54      4.80 o 
   3  10   3        1.75        1.91      5.98 o 
  -3  11   3       73.40       75.83     18.83 o 
  -2  11   3      715.31      661.12     19.68 o 
  -1  11   3       10.56        8.24      4.13 o 
   0  11   3       31.51       45.76      6.10 o 
   1  11   3      212.52      227.12     15.93 o 
   2  11   3      471.97      461.04     20.36 o 
   3  11   3       64.39       78.66     10.06 o 
  -2  12   3        0.38       -5.53      5.14 o 
  -1  12   3      296.89      289.46     20.67 o 
   0  12   3       13.46       20.00      5.20 o 
   1  12   3       14.25        9.93      4.90 o 
   2  12   3        4.84        6.68      5.61 o 
  -2  13   3      610.61      588.83     19.81 o 
  -1  13   3       84.57       73.00     15.79 o 
   0  13   3       10.81        9.59      6.77 o 
   1  13   3      290.72      290.14     13.61 o 
   2  13   3      447.15      477.76     18.99 o 
  -2  14   3       24.81       33.66     12.49 o 
  -1  14   3      450.86      403.03     18.85 o 
   0  14   3      195.30      193.58     14.44 o 
   1  14   3      261.62      269.08     21.05 o 
   2  14   3        6.30        2.34      6.18 o 
  -1  15   3       17.66        9.12      7.77 o 
   0  15   3       17.81       22.31      8.68 o 
   1  15   3      236.44      239.72     18.52 o 
  -4   0   4        6.10        0.79     11.50 o 
  -3   0   4      284.30      277.04     22.38 o 
  -2   0   4     2942.48     3329.08     73.72 o 
  -1   0   4     5277.30     5557.39    113.81 o 
   0   0   4      238.00      224.03      8.05 o 
   1   0   4      334.84      393.87     17.82 o 
   2   0   4     7845.86     8311.90    168.75 o 
   3   0   4     2595.25     2285.92     77.52 o 
  -4   1   4      352.89      373.74     31.88 o 
  -3   1   4        4.93        0.78      5.10 o 
  -2   1   4        2.01        4.38      3.29 o 
  -1   1   4     1719.12     1740.81     24.62 o 
   0   1   4      514.72      489.26      9.48 o 
   1   1   4     2609.88     2635.13     39.35 o 
   2   1   4      159.51      162.34      6.08 o 
   3   1   4      182.37      168.29     15.90 o 
  -4   2   4       26.03       17.99      9.20 o 
  -3   2   4      278.56      287.49     16.37 o 
  -2   2   4      687.01      608.88     22.70 o 
  -1   2   4      675.49      576.42     10.10 o 
   0   2   4      132.73      150.35      4.57 o 
   1   2   4      155.95      161.87      4.77 o 
   2   2   4      238.05      213.58     13.75 o 
   3   2   4        1.78        1.41      7.05 o 
  -4   3   4      448.59      466.93     34.50 o 
  -3   3   4      159.00      162.94     12.75 o 
  -2   3   4      336.97      349.24     18.82 o 
  -1   3   4     1194.83     1151.50     17.63 o 
   0   3   4       64.30       51.16      4.05 o 
   1   3   4     2643.61     2649.46     46.27 o 
   2   3   4        1.13        4.77      2.38 o 
   3   3   4       81.24       84.24      7.78 o 
   4   3   4       74.89       79.60     11.15 o 
  -4   4   4        7.40       -4.50      7.57 o 
  -3   4   4      320.38      337.87     17.42 o 
  -2   4   4      835.97      779.50     48.21 o 
  -1   4   4     3561.38     3767.24     56.57 o 
   0   4   4     1021.12     1141.90     16.93 o 
   1   4   4       10.07       10.91      3.00 o 
   2   4   4      511.98      498.34     12.40 o 
   3   4   4       38.39       62.16      8.96 o 
   4   4   4       87.16       91.69     30.16 o 
  -4   5   4       30.81       31.62     10.08 o 
  -3   5   4       56.89       57.01     12.15 o 
  -2   5   4      526.38      531.90     15.51 o 
  -1   5   4      526.16      466.73     10.69 o 
   0   5   4       75.52      120.15      9.34 o 
   1   5   4     2839.28     2887.04     52.70 o 
   2   5   4      127.95      130.62      7.90 o 
   3   5   4        3.53        3.64      4.60 o 
   4   5   4      150.63      137.74     14.56 o 
  -4   6   4      113.19      100.76     15.33 o 
  -3   6   4     1073.68     1069.07     27.41 o 
  -2   6   4      732.80      695.10     18.65 o 
  -1   6   4      853.45      810.69     15.99 o 
   0   6   4      209.48      255.48      7.05 o 
   1   6   4     1186.51     1255.08     26.86 o 
   2   6   4     1280.05     1317.04     29.74 o 
   3   6   4      218.14      243.42     12.61 o 
  -3   7   4        1.63       -6.70      4.79 o 
  -2   7   4        3.82        2.13      3.98 o 
  -1   7   4     1749.18     1788.99     30.39 o 
   0   7   4      109.51       98.62      7.08 o 
   1   7   4     1504.24     1426.95     50.88 o 
   2   7   4        8.87        9.51      4.44 o 
   3   7   4       15.49        9.13      5.59 o 
  -3   8   4      285.72      260.29     19.39 o 
  -2   8   4      478.11      494.35     17.72 o 
  -1   8   4      872.14      932.91     40.28 o 
   0   8   4        4.89        8.38      2.52 o 
   1   8   4       24.82       21.83      5.62 o 
   2   8   4      424.23      379.50     15.01 o 
   3   8   4       37.69       46.15      7.49 o 
  -3   9   4       89.35       93.70     17.98 o 
  -2   9   4      248.58      231.11     11.06 o 
  -1   9   4      332.51      325.81      9.95 o 
   0   9   4      423.96      434.15     14.08 o 
   1   9   4     2171.01     2131.63     43.10 o 
   2   9   4       30.70       36.89      7.68 o 
   3   9   4       22.39       23.42      6.98 o 
  -3  10   4       47.41       67.65     12.18 o 
  -2  10   4      427.08      427.84     25.71 o 
  -1  10   4      845.54      871.57     18.64 o 
   0  10   4      127.54      120.15      7.94 o 
   1  10   4      154.16      149.07     14.15 o 
   2  10   4      261.14      237.54     12.43 o 
   3  10   4       43.08       46.97      7.84 o 
  -3  11   4        7.71       15.88      8.97 o 
  -2  11   4        0.82        4.05      7.24 o 
  -1  11   4      109.73      118.92      6.96 o 
   0  11   4       18.93       19.23      4.97 o 
   1  11   4       47.46       49.75      6.75 o 
   2  11   4      159.43      153.30     14.24 o 
  -2  12   4      405.62      407.96     20.19 o 
  -1  12   4      431.47      382.06     29.54 o 
   0  12   4        8.20        7.49      4.82 o 
   1  12   4       33.29       27.46      8.64 o 
   2  12   4      771.92      735.34     42.81 o 
  -2  13   4       11.81       20.18      8.67 o 
  -1  13   4      382.86      404.35     53.56 o 
   0  13   4      327.38      329.52     14.21 o 
   1  13   4      795.05      756.44     22.62 o 
   2  13   4        3.15        7.80      6.00 o 
  -1  14   4      237.20      236.86     15.40 o 
   0  14   4       12.27        8.37      6.79 o 
   1  14   4        1.08       -0.45      5.75 o 
  -1  15   4      226.02      240.19     19.23 o 
   0  15   4       13.16       15.10      7.85 o 
   1  15   4      192.62      200.04     17.63 o 
  -4   0   5      184.72      234.53     25.65 o 
  -3   0   5      549.88      513.27     30.61 o 
  -2   0   5       22.82       20.27      5.02 o 
  -1   0   5      171.87      174.49      8.61 o 
   0   0   5      702.12      641.23     17.16 o 
   1   0   5      795.00      742.91     19.31 o 
   2   0   5      592.55      538.69     28.95 o 
   3   0   5        7.78        3.72      8.17 o 
  -4   1   5       16.89       13.12      8.65 o 
  -3   1   5      654.51      685.42     60.55 o 
  -2   1   5      126.75      122.07      6.39 o 
  -1   1   5     6951.44     7367.06    106.05 o 
   0   1   5      188.39      185.61      8.61 o 
   1   1   5      447.39      457.37      9.60 o 
   2   1   5      301.68      299.42      8.47 o 
   3   1   5      548.91      525.48     15.98 o 
   4   1   5      239.38      267.18     23.74 o 
  -4   2   5      263.06      258.04     27.09 o 
  -3   2   5      507.78      493.38     36.48 o 
  -2   2   5        4.84       -2.30      3.56 o 
  -1   2   5       58.64       66.42      3.36 o 
   0   2   5     1858.66     1964.21     30.60 o 
   1   2   5      461.96      440.94      9.20 o 
   2   2   5      496.52      490.65     19.55 o 
   3   2   5        8.93        9.67      8.48 o 
   4   2   5       41.21       53.73     14.55 o 
  -4   3   5      500.08      520.65     36.48 o 
  -3   3   5      241.19      264.89     16.38 o 
  -2   3   5        2.66       -1.70      3.17 o 
  -1   3   5     3320.08     3299.33     44.80 o 
   0   3   5      244.69      240.74      6.78 o 
   1   3   5      238.90      223.75      7.52 o 
   2   3   5      284.09      246.33     15.05 o 
   3   3   5       87.98       84.89     18.73 o 
   4   3   5       89.75      111.18     18.72 o 
  -4   4   5       21.89       18.80      9.76 o 
  -3   4   5       74.72       80.18      8.38 o 
  -2   4   5      225.83      217.36      9.92 o 
  -1   4   5       79.94       95.37      4.16 o 
   0   4   5      573.95      532.51      9.60 o 
   1   4   5       36.41       36.54      3.23 o 
   2   4   5      936.50      965.17     23.22 o 
   3   4   5        1.42        4.18      4.82 o 
  -4   5   5      137.64      130.68     15.67 o 
  -3   5   5      923.61      904.88     24.83 o 
  -2   5   5      138.97      143.35      8.45 o 
  -1   5   5     2152.38     2084.07     34.04 o 
   0   5   5      260.84      244.83      8.28 o 
   1   5   5       73.18       59.24      5.32 o 
   2   5   5      420.92      414.87     14.01 o 
   3   5   5       23.02       30.00      6.31 o 
  -3   6   5      245.05      253.63     20.22 o 
  -2   6   5      581.49      574.66     16.95 o 
  -1   6   5       70.94       64.14      4.88 o 
   0   6   5      907.89      859.98     16.42 o 
   1   6   5      280.17      274.80     10.37 o 
   2   6   5     1404.26     1420.20     31.85 o 
   3   6   5       12.15       16.12      6.25 o 
  -3   7   5     1141.21     1063.14     27.93 o 
  -2   7   5      717.62      712.94     19.74 o 
  -1   7   5     3204.79     3282.05     51.63 o 
   0   7   5      221.25      213.88      9.72 o 
   1   7   5        1.08       -2.51      3.27 o 
   2   7   5      530.79      574.21     20.00 o 
   3   7   5       67.59       78.89     11.77 o 
  -3   8   5       20.45       19.72      6.37 o 
  -2   8   5        4.30        2.72      5.67 o 
  -1   8   5       39.40       36.18      4.23 o 
   0   8   5      697.43      649.00     17.68 o 
   1   8   5      156.00      157.51     12.82 o 
   2   8   5      449.04      429.31     15.43 o 
   3   8   5        0.22       -0.53      5.47 o 
  -3   9   5       56.14       68.77     12.18 o 
  -2   9   5       11.51       15.71      5.23 o 
  -1   9   5     1241.90     1218.16     23.60 o 
   0   9   5       51.69       55.57      6.15 o 
   1   9   5      130.76      133.99      8.89 o 
   2   9   5      113.31      102.13     14.74 o 
   3   9   5       97.82       96.47     11.61 o 
  -3  10   5      247.62      249.60     17.80 o 
  -2  10   5       77.07       75.35      8.09 o 
  -1  10   5       66.61       63.42      6.55 o 
   0  10   5      241.03      238.49     10.75 o 
   1  10   5      305.63      299.20     12.49 o 
   2  10   5      306.68      334.04     14.84 o 
   3  10   5        0.41       -8.12      5.41 o 
  -2  11   5       32.52       38.51     13.22 o 
  -1  11   5     1298.57     1210.12     28.67 o 
   0  11   5       28.74       21.63      5.37 o 
   1  11   5      113.11       96.33     15.21 o 
   2  11   5       46.60       52.26      7.73 o 
  -2  12   5        6.84       16.66      8.32 o 
  -1  12   5        0.04        4.14      4.65 o 
   0  12   5      129.12      157.64     10.45 o 
   1  12   5       23.54       36.69      6.56 o 
   2  12   5       15.86       35.82      7.59 o 
  -2  13   5       32.39       53.78     15.62 o 
  -1  13   5      930.80      958.78     32.30 o 
   0  13   5      126.34      129.49     10.26 o 
   1  13   5      105.86       98.40      9.56 o 
   2  13   5       76.44       89.17     10.22 o 
  -1  14   5       16.07       19.96      8.06 o 
   0  14   5      271.46      283.20     32.92 o 
   1  14   5      149.75      166.62     12.10 o 
   0  15   5       35.59       29.89      9.71 o 
  -4   0   6        7.56        7.33     12.74 o 
  -3   0   6        3.39       14.94      9.30 o 
  -2   0   6      137.63      115.31     15.56 o 
  -1   0   6     2677.25     2894.42     63.90 o 
   0   0   6     4717.36     5020.95    103.61 o 
   1   0   6      751.60      821.36     21.62 o 
   2   0   6        0.47        5.82      9.78 o 
   3   0   6     1005.54      888.02     38.79 o 
  -4   1   6        0.72       14.46      8.87 o 
  -3   1   6      735.51      726.51     40.09 o 
  -2   1   6       73.13       65.79      5.32 o 
  -1   1   6        6.93        4.20      2.31 o 
   0   1   6      741.55      733.48     14.03 o 
   1   1   6      179.91      171.23      5.68 o 
   2   1   6     1121.95     1118.51     24.31 o 
   3   1   6       19.43       21.37      5.98 o 
  -4   2   6       37.66       36.54     11.13 o 
  -3   2   6       16.81       23.87      6.04 o 
  -2   2   6      304.77      283.20      9.68 o 
  -1   2   6      863.57      803.77     13.90 o 
   0   2   6      806.48      739.04     14.16 o 
   1   2   6       31.03       24.20      2.80 o 
   2   2   6       15.90       16.70      3.87 o 
   3   2   6        3.19        7.65      5.93 o 
  -4   3   6       80.26       88.27     26.19 o 
  -3   3   6      935.29      915.87     25.14 o 
  -2   3   6      564.48      567.17     16.71 o 
  -1   3   6     1002.26     1007.31     16.76 o 
   0   3   6      338.07      312.49      7.87 o 
   1   3   6       36.98       36.94      3.99 o 
   2   3   6      952.95      945.09     53.31 o 
   3   3   6       10.20       11.37      5.46 o 
  -3   4   6      129.30      127.29     11.48 o 
  -2   4   6      262.41      238.91     10.89 o 
  -1   4   6      901.60      848.03     26.38 o 
   0   4   6     2258.42     2259.44     31.85 o 
   1   4   6     1251.90     1289.44     22.77 o 
   2   4   6       27.82       27.03      5.18 o 
   3   4   6       40.64       37.21      6.87 o 
  -3   5   6       63.52       57.90      7.78 o 
  -2   5   6       71.63       71.23      7.05 o 
  -1   5   6     1108.77     1160.85     21.54 o 
   0   5   6      135.87      110.73      5.07 o 
   1   5   6       28.41       34.12      5.68 o 
   2   5   6      761.69      806.38     21.57 o 
   3   5   6       94.95       90.77      9.28 o 
  -3   6   6       22.29       19.88      6.33 o 
  -2   6   6     1408.81     1415.12     31.81 o 
  -1   6   6     1284.19     1252.95     23.19 o 
   0   6   6      778.68      733.14     15.06 o 
   1   6   6       39.26       37.70      5.80 o 
   2   6   6      319.92      296.17     12.65 o 
   3   6   6      279.69      270.92     13.96 o 
  -3   7   6      141.80      138.87     10.84 o 
  -2   7   6        5.71        4.57      4.47 o 
  -1   7   6      115.74      120.34      8.87 o 
   0   7   6      920.15      918.39     22.25 o 
   1   7   6       79.18       73.42     10.26 o 
   2   7   6      573.47      573.82     25.18 o 
   3   7   6       19.09       25.92      7.12 o 
  -3   8   6        2.29        5.25      6.32 o 
  -2   8   6      279.94      255.62     14.64 o 
  -1   8   6      620.58      598.78     17.06 o 
   0   8   6      742.03      767.29     28.39 o 
   1   8   6      131.75      137.20      8.75 o 
   2   8   6        3.17        2.47      4.45 o 
   3   8   6       46.71       51.00     11.41 o 
  -3   9   6      448.45      431.06     18.05 o 
  -2   9   6      257.41      256.23     12.47 o 
  -1   9   6      538.15      528.20     16.81 o 
   0   9   6       51.05       60.14      6.54 o 
   1   9   6       95.36       97.50      8.13 o 
   2   9   6     1000.93      929.60     25.68 o 
   3   9   6       49.51       41.91      8.27 o 
  -3  10   6        8.74        0.24      8.35 o 
  -2  10   6       12.21       17.62      5.98 o 
  -1  10   6      393.94      437.52     19.22 o 
   0  10   6      763.38      779.86     32.34 o 
   1  10   6      227.68      228.77     18.81 o 
   2  10   6      100.37       90.38      9.29 o 
  -2  11   6        9.41       14.32     11.90 o 
  -1  11   6        7.37       19.38      5.63 o 
   0  11   6       68.81       74.47     10.39 o 
   1  11   6       22.60       22.34      8.36 o 
   2  11   6       32.73       36.87      7.59 o 
  -2  12   6       77.85      117.32     20.52 o 
  -1  12   6      436.41      432.64     16.22 o 
   0  12   6      497.42      517.77     33.05 o 
   1  12   6       25.89       21.17      6.16 o 
   2  12   6        3.90        3.79      6.28 o 
  -2  13   6       70.00       98.72     19.00 o 
  -1  13   6       74.72       79.68     23.12 o 
   0  13   6      159.42      162.24     11.34 o 
   1  13   6      125.91      149.41     11.36 o 
  -1  14   6       72.02       55.51     10.72 o 
   0  14   6      174.39      154.60     11.87 o 
   1  14   6       60.99       70.30      9.53 o 
  -3   0   7      438.51      470.36     30.78 o 
  -2   0   7      530.43      555.17     20.46 o 
  -1   0   7      687.76      678.78     20.87 o 
   0   0   7        9.54        8.57      3.63 o 
   1   0   7        7.82        5.26      3.52 o 
   2   0   7      275.01      303.94     18.83 o 
   3   0   7      173.40      181.20     16.91 o 
  -3   1   7       70.55       88.67      9.01 o 
  -2   1   7      682.83      675.40     16.27 o 
  -1   1   7       16.27       18.03      4.56 o 
   0   1   7     4736.58     4992.62     73.59 o 
   1   1   7      263.38      270.03      8.57 o 
   2   1   7      381.21      355.66     22.92 o 
   3   1   7       35.65       40.42     11.11 o 
  -3   2   7      666.47      674.56     36.44 o 
  -2   2   7      528.19      515.97     13.83 o 
  -1   2   7      613.92      557.98     11.17 o 
   0   2   7       85.57       94.81      7.97 o 
   1   2   7      286.39      290.31     23.52 o 
   2   2   7      275.19      258.53     13.18 o 
   3   2   7      153.76      157.52     17.48 o 
  -3   3   7     1194.50     1187.20     30.48 o 
  -2   3   7       53.34       41.11      5.09 o 
  -1   3   7       25.84       33.93      3.60 o 
   0   3   7     2144.64     2083.54     33.56 o 
   1   3   7      161.32      147.78      9.61 o 
   2   3   7      323.84      324.11     14.99 o 
   3   3   7       49.24       38.96     11.61 o 
  -3   4   7      212.45      216.66     12.53 o 
  -2   4   7        3.25        5.34      4.06 o 
  -1   4   7      838.98      789.36     21.44 o 
   0   4   7       68.37       69.81      4.58 o 
   1   4   7       40.52       37.22      5.06 o 
   2   4   7       33.31       39.25      5.86 o 
   3   4   7      214.64      209.50     12.36 o 
  -3   5   7      392.97      398.80     27.48 o 
  -2   5   7      676.73      642.08     19.08 o 
  -1   5   7      205.54      202.46      7.20 o 
   0   5   7     1635.64     1571.27     27.42 o 
   1   5   7      134.65      129.29      7.85 o 
   2   5   7      217.89      211.15     10.98 o 
   3   5   7      121.96      118.58     10.51 o 
  -3   6   7      351.83      352.00     16.44 o 
  -2   6   7       89.11       84.86      7.95 o 
  -1   6   7     1428.15     1423.20     26.15 o 
   0   6   7      153.47      148.67      8.35 o 
   1   6   7       96.45       84.71      7.10 o 
   2   6   7      101.86       94.46      8.49 o 
   3   6   7      339.38      327.11     22.11 o 
  -3   7   7      407.19      467.99     18.33 o 
  -2   7   7      793.93      784.77     22.73 o 
  -1   7   7      768.49      799.11     31.16 o 
   0   7   7     2705.29     2782.97     53.62 o 
   1   7   7      214.74      220.12     10.87 o 
   2   7   7       94.76      101.32      8.95 o 
   3   7   7      160.65      164.75     12.62 o 
  -3   8   7      241.25      253.25     14.41 o 
  -2   8   7        4.04        6.87      5.08 o 
  -1   8   7       87.90       83.52     10.55 o 
   0   8   7       46.26       37.67      5.91 o 
   1   8   7      143.74      136.86      9.23 o 
   2   8   7       92.67       90.95      9.00 o 
   3   8   7      133.01      122.66     11.63 o 
  -3   9   7      291.12      306.62     15.72 o 
  -2   9   7       15.46       25.96      6.42 o 
  -1   9   7       63.12       56.79      6.66 o 
   0   9   7      823.86      767.21     30.40 o 
   1   9   7       46.72       44.28      6.70 o 
   2   9   7      155.69      139.64     10.71 o 
  -2  10   7      215.60      223.28     28.22 o 
  -1  10   7      397.74      381.97     14.76 o 
   0  10   7       38.87       47.62      6.82 o 
   1  10   7        4.00        9.08      7.36 o 
   2  10   7      126.22      147.85     11.46 o 
  -2  11   7      107.17       99.92     12.45 o 
  -1  11   7        3.51       10.91      5.49 o 
   0  11   7     1030.06     1015.47     26.73 o 
   1  11   7       53.23       52.64      9.62 o 
   2  11   7      101.80      107.25     10.78 o 
  -2  12   7      263.50      255.73     27.91 o 
  -1  12   7      173.15      203.60     12.21 o 
   0  12   7        1.63        2.21      5.11 o 
   1  12   7        8.80        7.79      5.77 o 
  -1  13   7       10.64       17.31      6.64 o 
   0  13   7      681.05      682.78     22.54 o 
   1  13   7      116.38      111.11     10.87 o 
   0  14   7       10.80        8.12      6.59 o 
  -3   0   8      115.93      116.57     12.42 o 
  -2   0   8        0.34       -1.78      4.82 o 
  -1   0   8       10.41       11.05      5.24 o 
   0   0   8      881.30      922.14     25.44 o 
   1   0   8     1964.09     2100.05     48.70 o 
   2   0   8      586.31      571.23     27.96 o 
  -3   1   8       27.93       24.07      6.88 o 
  -2   1   8      928.35      951.70     20.95 o 
  -1   1   8      201.09      201.90     10.76 o 
   0   1   8      162.05      130.98      8.36 o 
   1   1   8      224.81      218.01      8.92 o 
   2   1   8        8.06        5.24      4.88 o 
   3   1   8      290.89      300.89     22.95 o 
  -3   2   8      227.25      229.00     18.94 o 
  -2   2   8        0.48       -1.70      3.35 o 
  -1   2   8      147.69      147.34      5.80 o 
   0   2   8      448.37      408.83     11.30 o 
   1   2   8      411.04      401.58     16.94 o 
   2   2   8       72.90       83.33     12.57 o 
   3   2   8        2.92       -1.86      9.42 o 
  -3   3   8       47.96       42.58      7.43 o 
  -2   3   8     1339.03     1310.38     26.31 o 
  -1   3   8      609.24      593.24     12.27 o 
   0   3   8     1349.29     1340.67     28.81 o 
   1   3   8       40.83       38.24      7.38 o 
   2   3   8        0.92        2.27      5.08 o 
   3   3   8      238.51      249.81     22.83 o 
  -3   4   8      522.83      475.64     18.10 o 
  -2   4   8      488.66      492.60     16.45 o 
  -1   4   8       33.12       30.04      3.55 o 
   0   4   8      463.16      459.05     11.65 o 
   1   4   8      738.12      735.30     27.29 o 
   2   4   8      637.74      676.72     19.93 o 
   3   4   8       33.78       41.44      9.86 o 
  -3   5   8        1.56       -1.80      5.83 o 
  -2   5   8      137.44      134.26      9.66 o 
  -1   5   8        5.52        3.41      2.65 o 
   0   5   8     1168.79     1142.00     26.29 o 
   1   5   8        3.15        0.18      5.12 o 
   2   5   8       30.90       28.50      7.09 o 
   3   5   8      134.29      147.54     15.59 o 
  -3   6   8      260.09      295.33     38.54 o 
  -2   6   8       32.62       37.38      6.47 o 
  -1   6   8      845.19      837.10     21.39 o 
   0   6   8     1128.43     1137.91     26.81 o 
   1   6   8      388.78      370.12     15.60 o 
   2   6   8       97.62       94.65      8.98 o 
   3   6   8       65.29       58.71      9.20 o 
  -3   7   8       23.09       20.68      7.19 o 
  -2   7   8      292.69      284.13     13.30 o 
  -1   7   8        2.89        5.78      4.71 o 
   0   7   8      284.76      288.26     12.12 o 
   1   7   8      251.06      247.88     11.95 o 
   2   7   8       15.39       13.30      5.95 o 
   3   7   8      140.04      176.67     15.68 o 
  -3   8   8      195.63      192.78     13.38 o 
  -2   8   8       53.06       67.08      8.47 o 
  -1   8   8      102.07       89.53      7.92 o 
   0   8   8      403.41      381.30     14.31 o 
   1   8   8      335.08      339.97     19.70 o 
   2   8   8      128.46      154.87     11.26 o 
  -2   9   8      549.84      559.38     24.23 o 
  -1   9   8      285.56      282.93     15.87 o 
   0   9   8      678.64      667.65     21.85 o 
   1   9   8        0.06        3.64      5.03 o 
   2   9   8        1.49        1.51      5.48 o 
  -2  10   8       26.53       21.85      8.71 o 
  -1  10   8        4.14      -11.63      7.75 o 
   0  10   8      144.49      154.13     12.56 o 
   1  10   8      355.55      331.47     29.12 o 
   2  10   8      171.36      175.93     12.64 o 
  -2  11   8      356.56      339.44     20.35 o 
  -1  11   8       51.39       53.38     10.12 o 
   0  11   8       36.92       48.72      7.58 o 
   1  11   8       40.54       39.00      7.28 o 
  -1  12   8       19.50       15.14      8.39 o 
   0  12   8      229.56      210.91     16.46 o 
   1  12   8      299.21      323.98     19.70 o 
  -1  13   8       94.50       99.07     20.30 o 
   0  13   8      149.54      146.87     12.01 o 
  -3   0   9      106.81      123.42     13.27 o 
  -2   0   9      436.06      424.87     19.02 o 
  -1   0   9      254.06      246.78     12.96 o 
   0   0   9     1130.45     1085.02     31.40 o 
   1   0   9        0.54        1.35      6.20 o 
   2   0   9       31.92       51.53     10.88 o 
  -3   1   9       96.14      114.74     10.60 o 
  -2   1   9       79.36       94.96      7.33 o 
  -1   1   9      208.87      191.47      9.04 o 
   0   1   9        7.59        8.66      3.11 o 
   1   1   9     1235.01     1259.19     33.90 o 
   2   1   9      192.73      151.88     15.96 o 
  -3   2   9      139.42      125.63     10.83 o 
  -2   2   9      739.23      770.65     19.01 o 
  -1   2   9      325.54      331.09     10.47 o 
   0   2   9     1115.18     1136.53     25.62 o 
   1   2   9       21.35       23.88      4.66 o 
   2   2   9       15.99        9.98      7.95 o 
   3   2   9       91.29       87.16     15.56 o 
  -3   3   9      392.94      390.90     17.06 o 
  -2   3   9     1435.95     1457.75     29.09 o 
  -1   3   9      119.92      121.45      6.83 o 
   0   3   9       24.51       31.36      6.24 o 
   1   3   9      514.86      545.98     50.54 o 
   2   3   9       75.09       71.15     13.25 o 
   3   3   9      133.62      127.42     18.44 o 
  -3   4   9       35.84       27.93      7.54 o 
  -2   4   9      431.84      434.64     13.70 o 
  -1   4   9       38.88       33.41      4.70 o 
   0   4   9      729.33      688.69     15.71 o 
   1   4   9       53.61       49.14     10.06 o 
   2   4   9       10.79        9.75      5.41 o 
   3   4   9        7.72       29.51      9.96 o 
  -3   5   9       23.36       24.67      7.40 o 
  -2   5   9      403.89      400.02     15.68 o 
  -1   5   9       64.92       74.18     13.28 o 
   0   5   9      219.07      208.31     10.21 o 
   1   5   9      578.73      561.49     17.56 o 
   2   5   9       56.91       81.22     12.38 o 
   3   5   9      104.51      111.96     14.03 o 
  -3   6   9       40.86       43.05      8.26 o 
  -2   6   9      581.04      568.40     21.35 o 
  -1   6   9        9.99        5.78      4.83 o 
   0   6   9     1170.54     1173.08     28.01 o 
   1   6   9      173.62      172.88     10.35 o 
   2   6   9        6.32        5.74      6.46 o 
  -3   7   9      105.73      105.92     11.20 o 
  -2   7   9      535.41      568.63     24.29 o 
  -1   7   9       91.19       84.09     10.60 o 
   0   7   9      536.13      568.80     31.99 o 
   1   7   9     1150.70     1130.08     28.60 o 
   2   7   9      139.86      149.54     11.36 o 
  -2   8   9      435.95      469.17     22.46 o 
  -1   8   9        2.90        3.08     13.42 o 
   0   8   9      178.09      190.41     10.96 o 
   1   8   9       21.54       16.90      5.85 o 
   2   8   9       10.22       12.98      6.74 o 
  -2   9   9      298.06      319.86     46.17 o 
  -1   9   9       21.43       38.62      9.14 o 
   0   9   9       67.30       62.43      7.83 o 
   1   9   9      183.73      176.03     15.07 o 
   2   9   9       26.54       55.09      8.74 o 
  -2  10   9      105.71      114.11     16.46 o 
  -1  10   9       97.50       97.65     12.40 o 
   0  10   9      530.55      513.75     18.38 o 
   1  10   9       22.05       36.07      7.46 o 
  -1  11   9       13.58        3.37      7.50 o 
   0  11   9        0.26       -0.04      5.64 o 
   1  11   9      356.73      356.26     16.81 o 
  -1  12   9      188.86      201.00     16.92 o 
   0  12   9      333.95      339.53     16.34 o 
  -3   0  10       75.58       69.53     11.40 o 
  -2   0  10      426.08      456.72     20.53 o 
  -1   0  10        1.16        0.29      5.27 o 
   0   0  10       40.72       54.77      7.40 o 
   1   0  10      173.92      170.66     15.90 o 
   2   0  10      395.49      387.38     24.69 o 
  -3   1  10        0.19        1.97      5.21 o 
  -2   1  10      130.50      125.33      8.39 o 
  -1   1  10      575.80      562.69     14.83 o 
   0   1  10      148.45      143.59      8.56 o 
   1   1  10      249.40      233.59     12.94 o 
   2   1  10       53.50       59.48     12.69 o 
  -3   2  10      161.04      177.13     12.80 o 
  -2   2  10      632.00      635.48     17.33 o 
  -1   2  10        7.10        9.41      3.97 o 
   0   2  10        0.40        4.05      4.08 o 
   1   2  10      181.08      185.99     17.76 o 
   2   2  10       59.52       86.20     14.26 o 
  -3   3  10        1.15        1.57      6.13 o 
  -2   3  10        0.45        4.59      4.56 o 
  -1   3  10     1095.43     1089.32     28.93 o 
   0   3  10      315.45      322.51     12.19 o 
   1   3  10      884.19      936.88     29.45 o 
   2   3  10        0.08        6.93      8.96 o 
  -3   4  10       53.87       72.65      9.74 o 
  -2   4  10      728.12      706.05     18.73 o 
  -1   4  10      542.38      566.80     17.72 o 
   0   4  10       86.25       75.12      7.25 o 
   1   4  10      174.91      169.29     12.60 o 
   2   4  10      103.57       84.71     11.11 o 
  -2   5  10        4.22        4.70      5.75 o 
  -1   5  10      175.71      201.62     14.20 o 
   0   5  10       26.16       22.41      5.24 o 
   1   5  10      583.14      579.29     18.63 o 
   2   5  10       12.75       16.63      7.51 o 
  -2   6  10      444.36      443.47     26.22 o 
  -1   6  10      113.69      107.54     11.88 o 
   0   6  10      107.68       91.68     12.36 o 
   1   6  10      686.80      726.56     21.89 o 
   2   6  10      104.94      102.40     10.29 o 
  -2   7  10        1.31        4.32      7.73 o 
  -1   7  10      328.25      343.31     19.05 o 
   0   7  10        4.71        1.47      7.51 o 
   1   7  10      207.22      204.84     19.22 o 
   2   7  10       35.77       39.07      8.11 o 
  -2   8  10      350.75      318.22     19.74 o 
  -1   8  10       82.83      117.95     12.92 o 
   0   8  10        0.98       -4.22      4.78 o 
   1   8  10      189.70      180.05     11.95 o 
   2   8  10       68.23       80.32     10.09 o 
  -2   9  10        5.70       12.39      7.91 o 
  -1   9  10      380.84      408.42     26.30 o 
   0   9  10      156.69      132.12     10.30 o 
   1   9  10      461.95      481.34     18.76 o 
  -1  10  10       25.15       24.32      9.09 o 
   0  10  10       54.67       60.75      8.42 o 
   1  10  10       26.25       27.43      7.40 o 
  -1  11  10      232.66      268.42     37.49 o 
   0  11  10       62.25       90.85      9.96 o 
  -2   0  11      132.22      115.70     14.07 o 
  -1   0  11      127.92      147.73     12.06 o 
   0   0  11       77.05       81.30     12.80 o 
   1   0  11      599.33      619.03     31.74 o 
  -2   1  11      319.23      319.74     12.89 o 
  -1   1  11       60.48       65.52      6.47 o 
   0   1  11       12.86       13.69      5.62 o 
   1   1  11        4.22       -2.96      5.36 o 
   2   1  11      165.52      139.42     18.15 o 
  -2   2  11      294.31      288.57     12.33 o 
  -1   2  11      273.73      300.81     13.14 o 
   0   2  11      157.66      171.68      9.81 o 
   1   2  11      637.18      637.13     33.60 o 
   2   2  11        0.65       -0.56      9.36 o 
  -2   3  11      576.15      560.61     16.78 o 
  -1   3  11      992.24      944.26     24.91 o 
   0   3  11      461.07      442.41     19.82 o 
   1   3  11       34.14       24.81     11.28 o 
   2   3  11       46.35       59.42     14.66 o 
  -2   4  11      114.52      116.02     10.44 o 
  -1   4  11      276.21      272.12     12.92 o 
   0   4  11       23.70       19.78      5.56 o 
   1   4  11      214.62      222.72     12.17 o 
   2   4  11       35.04       40.53     16.29 o 
  -2   5  11      107.70      118.91     13.26 o 
  -1   5  11      195.88      225.72     20.35 o 
   0   5  11       36.32       35.60      6.59 o 
   1   5  11       96.94      102.60     10.96 o 
   2   5  11      142.67      147.76     14.82 o 
  -2   6  11      165.24      142.56     25.09 o 
  -1   6  11      335.71      314.71     59.85 o 
   0   6  11        2.70        2.29      5.38 o 
   1   6  11      389.51      365.96     24.12 o 
   2   6  11      118.65      114.16     14.04 o 
  -2   7  11      192.31      192.76     23.85 o 
  -1   7  11      360.99      363.60     20.02 o 
   0   7  11       33.59       31.52      6.91 o 
   1   7  11      197.43      173.46     12.05 o 
  -1   8  11      304.36      349.79     25.71 o 
   0   8  11        1.48        9.84      5.87 o 
   1   8  11       83.07      111.41     16.72 o 
  -1   9  11      187.31      184.29     17.45 o 
   0   9  11       97.04      106.29     11.65 o 
   1   9  11       47.54       49.68      8.81 o 
   0  10  11       25.83       22.91      7.19 o 
  -2   0  12       16.08        4.55      9.22 o 
   0   0  12        6.95        1.24      8.51 o 
   1   0  12       86.81      105.03     15.84 o 
  -2   1  12       22.96       28.02      6.30 o 
  -1   1  12      130.60      118.19      9.55 o 
   0   1  12      101.88      130.85     19.48 o 
   1   1  12       76.20       95.11     15.45 o 
  -2   2  12       72.29       75.35      8.24 o 
  -1   2  12      816.88      737.87     21.93 o 
   0   2  12        5.11        3.42      6.00 o 
   1   2  12       39.95       53.95     13.02 o 
   2   2  12       56.82       64.38     16.74 o 
  -2   3  12       62.24       60.53      8.99 o 
  -1   3  12       12.68       17.62      6.45 o 
   0   3  12      390.31      432.52     20.35 o 
   1   3  12      145.38      187.74     20.52 o 
   2   3  12      299.01      289.05     26.39 o 
  -2   4  12       16.21       35.22      7.83 o 
  -1   4  12      629.64      641.60     30.42 o 
   0   4  12      252.03      256.27     12.98 o 
   1   4  12      260.56      238.19     21.96 o 
  -2   5  12       45.86       59.30      8.97 o 
  -1   5  12       15.68       32.03     12.77 o 
   0   5  12       70.37       76.81     11.71 o 
   1   5  12       28.50       22.19     15.73 o 
  -1   6  12      444.77      455.00     22.96 o 
   0   6  12       73.17       88.17      9.26 o 
   1   6  12        8.02       10.85      6.18 o 
  -1   7  12        3.72        3.04      7.64 o 
   0   7  12      145.34      141.38     14.05 o 
   1   7  12        2.18       -2.53      5.90 o 
  -1   8  12      363.82      380.98     22.42 o 
   0   8  12       46.39       42.89      8.25 o 
  -1   0  13       83.65      117.49     18.04 o 
   0   0  13        4.80       10.66     10.37 o 
  -1   1  13      290.57      296.41     17.59 o 
   0   1  13       45.38       60.21      9.84 o 
   1   1  13        0.64        4.51     10.99 o 
  -1   2  13      288.44      288.53     15.66 o 
   0   2  13       22.21       21.20     11.90 o 
   1   2  13       45.38       43.58     14.15 o 
  -1   3  13      381.16      358.65     15.90 o 
   0   3  13      459.54      446.57     20.86 o 
   1   3  13      379.09      378.75     28.70 o 
  -1   4  13      132.15      149.77     15.19 o 
   0   4  13       70.45       67.66     10.36 o 
   1   4  13        4.62        5.74      8.05 o 
  -1   5  13      136.18      168.34     15.84 o 
   0   5  13       60.46       93.51     10.03 o 
   0   6  13       67.80       71.40      9.42 o 
   0   0  14      341.81      355.24     27.74 o 
   0   1  14       50.89       57.11     15.73 o 
                                                 
